# Supplementary material for: Angong Niuhuang Pill ameliorates cerebral ischemia/reperfusion injury in mice partly by restoring gut microbiota dysbiosis
Source: Front Pharmacol. 2022 Sep 15;13:1001422. doi: 10.3389/fphar.2022.1001422 (PMC9520595; doi:10.3389/fphar.2022.1001422)
Supplement: Supplementary file 1 [file Table2.xlsx]

## Sheet: Sheet1
Supplementary Table S2 The differentially expressed metabolites identified by GC-MS
Metabolite name	Class	Retention time (min)	Model/Sham	ANP/Model
Amidosulfonic acid	Homogeneous non-metal compounds	10.59	↓	↑
Chenodeoxycholic acid	Lipids and lipid-like molecules	29.35	↓	↑
Deoxycholic acid	Lipids and lipid-like molecules	29.67	↓	↑
L-2-Hydroxyglutaric acid	Organic acids and derivatives	15.3	↑	↓
Succinic acid	Organic acids and derivatives	11.2	↑	↓
Ornithine	Organic acids and derivatives	17.82	↑	↓
Ureidosuccinic acid	Organic acids and derivatives	13.85	↑	↓
alpha-Ketoisovaleric acid	Organic acids and derivatives	7.68	↓	↑
Adenine	Organoheterocyclic compounds	19.36	↓	↑
