# Supplementary material for: Angong Niuhuang Pill ameliorates cerebral ischemia/reperfusion injury in mice partly by restoring gut microbiota dysbiosis
Source: Front Pharmacol. 2022 Sep 15;13:1001422. doi: 10.3389/fphar.2022.1001422 (PMC9520595; doi:10.3389/fphar.2022.1001422)
Supplement: Supplementary file 2 [file Table1.xlsx]

## Sheet: Sheet1
Supplementary Table S1 The differentially expressed metabolites identified by LC-MS
Metabolite name	Class	Retention time	Ion mode	m/z	Model/Sham	ANP/Model
LysoPE(15:0/0:0)	Lipids and lipid-like molecules	10.2	Pos	440.277	↑	↓
Cer(d18:1/2:0)	Lipids and lipid-like molecules	11.51	Pos	364.282	↑	↓
12beta-Hydroxy-24-norcholesta-1,4,22E-trien-3-one	Lipids and lipid-like molecules	11.42	Neg	427.286	↑	↓
PGK2	Lipids and lipid-like molecules	5.65	Pos	351.216	↑	↓
19-Hydroxy-nonadecanoic acid	Lipids and lipid-like molecules	13.05	Pos	297.279	↑	↓
Zymosterol intermediate 1c	Lipids and lipid-like molecules	13.52	Pos	427.357	↑	↓
19R-Hydroxy-PGB2	Lipids and lipid-like molecules	5.18	Pos	351.217	↑	↓
Camellenodiol	Lipids and lipid-like molecules	9.53	Pos	425.342	↑	↓
1,25-Dihydroxylumisterol(3)	Lipids and lipid-like molecules	10.32	Pos	429.337	↑	↓
PGA3	Lipids and lipid-like molecules	5.08	Pos	333.206	↑	↓
Desglucocoroloside	Lipids and lipid-like molecules	6.46	Pos	505.316	↑	↓
3alpha,7alpha,12alpha-Trihydroxy-5alpha-cholan-24-al	Lipids and lipid-like molecules	9.57	Neg	437.291	↓	↑
Bicyclo-PGE2	Lipids and lipid-like molecules	6.25	Pos	335.222	↑	↓
4-Hydroxyretinoic acid	Lipids and lipid-like molecules	5.29	Pos	317.211	↑	↓
(3beta,5alpha,9alpha,14alpha,22E,24R)-3,5,9,14-Tetrahydroxyergosta-7,22-dien-6-one	Lipids and lipid-like molecules	7.91	Pos	461.326	↑	↓
9-Cis-4-hydroxyretinoic acid	Lipids and lipid-like molecules	5.63	Pos	317.211	↑	↓
Calicoferol B	Lipids and lipid-like molecules	9.05	Pos	437.303	↑	↓
Spisulosine	Lipids and lipid-like molecules	10.55	Pos	286.31	↑	↓
(-)-Fusicoplagin A	Lipids and lipid-like molecules	7.51	Pos	439.269	↑	↓
11-Dehydro-TXB3	Lipids and lipid-like molecules	4.84	Neg	411.203	↑	↓
4-Oxo-retinoic acid	Lipids and lipid-like molecules	5.83	Pos	315.195	↑	↓
7(14)-Farnesene-9,12-diol	Lipids and lipid-like molecules	8.61	Pos	260.258	↑	↓
Leukotriene B5	Lipids and lipid-like molecules	4.9	Pos	335.222	↑	↓
10-Oxo-nonadecanoic acid	Lipids and lipid-like molecules	13.26	Pos	335.255	↑	↓
Resolvin E1	Lipids and lipid-like molecules	5.92	Pos	333.206	↑	↓
10-Deoxymethynolide	Lipids and lipid-like molecules	6.65	Neg	341.197	↑	↓
Ercalcitriol	Lipids and lipid-like molecules	10.86	Pos	429.337	↑	↓
2-(5-((2Z,5Z,8Z,11Z)-Tetradeca-2,5,8,11-tetraen-1-yl)furan-2-yl)-ethanoic acid	Lipids and lipid-like molecules	5.18	Pos	315.195	↑	↓
12-Oxo-20-dihydroxy-leukotriene B4	Lipids and lipid-like molecules	4.61	Neg	411.203	↑	↓
Homodolichosterone	Lipids and lipid-like molecules	8.73	Neg	521.349	↑	↓
20-HEDE	Lipids and lipid-like molecules	10.31	Pos	342.3	↑	↓
(3beta,5alpha,9alpha,22E,24R)-5,9-Epidioxy-3-hydroxyergosta-7,22-dien-6-one	Lipids and lipid-like molecules	7.91	Pos	443.316	↑	↓
20-Hydroxy-leukotriene B4	Lipids and lipid-like molecules	5.52	Neg	397.224	↑	↓
24-Keto-25dehydrocholestanol	Lipids and lipid-like molecules	11.87	Pos	383.331	↑	↓
19-Hydroxyandrost-4-ene-3,17-dione	Lipids and lipid-like molecules	5.64	Neg	347.187	↑	↓
Neriifolin	Lipids and lipid-like molecules	7.73	Neg	533.312	↑	↓
(2xi,3xi)-2,3-Dihydroxy-12,18-ursadien-28-oic acid diacetate	Lipids and lipid-like molecules	14.01	Pos	577.35	↑	↓
(3alpha,5beta,7alpha)-23-Carboxy-7-hydroxy-24-norcholan-3-yl-b-D-Glucopyranosiduronic acid	Lipids and lipid-like molecules	6.44	Neg	549.308	↑	↓
3alpha,7alpha-Dihydroxy-12-oxo-5α-cholestan-26-oic acid	Lipids and lipid-like molecules	7.78	Pos	471.31	↑	↓
6-Keto-PGF1alpha	Lipids and lipid-like molecules	5.06	Neg	351.218	↑	↓
25-Hydroxy[26,27-methyl]vitamin D3 3beta-(1,2-epoxypropyl)ether	Lipids and lipid-like molecules	9.61	Pos	443.352	↑	↓
Sterebin B	Lipids and lipid-like molecules	6.06	Neg	397.224	↑	↓
(9Me,4E,8E,10E-d19:3)Sphingosine	Lipids and lipid-like molecules	9.63	Pos	310.274	↑	↓
2-(5-((3Z,13Z)-Eicosa-3,13-dien-1-yl)furan-2-yl)-ethanoic acid	Lipids and lipid-like molecules	8.76	Pos	425.305	↑	↓
7beta,12alpha-Dihydroxycholanoic acid	Lipids and lipid-like molecules	9.29	Neg	391.286	↓	↑
19-Hydroxy-13-cis-retinoic acid	Lipids and lipid-like molecules	6.82	Pos	299.2	↑	↓
3beta,5alpha-Dihydroxycholesta-7,9(11)-dien-6-one	Lipids and lipid-like molecules	7.9	Neg	459.312	↑	↓
Ent-8-deoxy-J2-IsoP	Lipids and lipid-like molecules	6.09	Pos	317.211	↑	↓
8-Acetyl-T2 tetrol	Lipids and lipid-like molecules	0.81	Pos	363.14	↑	↓
Prostaglandin I2	Lipids and lipid-like molecules	5.62	Neg	351.218	↑	↓
11beta,17beta-Dihydroxy-4-androsten-3-one	Lipids and lipid-like molecules	5.08	Neg	349.202	↑	↓
3beta,7alpha-Dihydroxy-5beta-cholanoic acid	Lipids and lipid-like molecules	9.67	Neg	391.286	↓	↑
Sporotrichiol	Lipids and lipid-like molecules	5.63	Pos	349.201	↑	↓
(13E)-11alpha-Hydroxy-9,15-dioxoprost-13-enoic acid	Lipids and lipid-like molecules	6.06	Neg	351.218	↑	↓
Polyporusterone A	Lipids and lipid-like molecules	6.15	Neg	523.328	↑	↓
1alpha,25-Dihydroxy-2-[3'-(methoxymethoxy)propylidene]-19-norvitamin D3	Lipids and lipid-like molecules	12.24	Pos	487.376	↑	↓
2-Methoxy-5Z-hexadecenoic acid	Lipids and lipid-like molecules	12.24	Pos	307.224	↑	↓
N-(3-Hydroxy-octadecanoyl)-homoserine lactone	Lipids and lipid-like molecules	12.18	Pos	384.311	↑	↓
Conicasterol C	Lipids and lipid-like molecules	13.78	Pos	481.366	↑	↓
19R-Hydroxy-PGA2	Lipids and lipid-like molecules	5.91	Neg	349.202	↑	↓
PGF2alpha-11-acetate	Lipids and lipid-like molecules	5.22	Neg	441.25	↑	↓
Prostaglandin E3	Lipids and lipid-like molecules	5.08	Neg	395.208	↑	↓
24-Nor-5β-cholane-3α,7α,12α,23-tetrol	Lipids and lipid-like molecules	13.07	Pos	403.282	↑	↓
Armillaric acid	Lipids and lipid-like molecules	5.64	Neg	415.175	↑	↓
LysoPI(16:0/0:0)	Lipids and lipid-like molecules	6.44	Neg	617.295	↑	↓
2,3-Dihydroabscisic alcohol	Lipids and lipid-like molecules	9.63	Neg	503.339	↑	↓
SM(d18:0/20:2(11Z,14Z))	Lipids and lipid-like molecules	12.1	Pos	793.564	↓	↑
Taccalonolide A	Lipids and lipid-like molecules	6.42	Neg	683.27	↑	↓
Melleolide G	Lipids and lipid-like molecules	5.29	Pos	433.22	↑	↓
6alpha-Methylprednisolone	Lipids and lipid-like molecules	5.06	Neg	419.206	↑	↓
5-Androstene-3beta,16beta,17alpha-triol	Lipids and lipid-like molecules	5.28	Neg	351.218	↑	↓
3'-N-Acetyl-4'-O-(10,12-octadecadienoyl)fusarochromanone	Lipids and lipid-like molecules	6.97	Pos	597.39	↑	↓
Tetradecanoylcarnitine	Lipids and lipid-like molecules	12.16	Pos	394.293	↑	↓
(5R,8R,11R)-D9-4-neuroF[4S,7S]	Lipids and lipid-like molecules	6.92	Neg	393.229	↑	↓
LysoPE(0:0/15:0)	Lipids and lipid-like molecules	10.22	Neg	438.263	↑	↓
(3beta,16alpha)-7-Baurene-3,16-diol	Lipids and lipid-like molecules	15.06	Pos	465.37	↑	↓
(3beta,5alpha,6beta,24R)-Stigmastane-3,5,6-triol	Lipids and lipid-like molecules	13.69	Pos	471.381	↑	↓
N-Linolenoyl glutamic acid	Lipids and lipid-like molecules	4.93	Pos	430.257	↑	↓
PI(O-18:0/16:0)	Lipids and lipid-like molecules	9.29	Neg	805.561	↓	↑
PE-Cer(d15:2(4E,6E)/18:0(2OH))	Lipids and lipid-like molecules	9.77	Pos	661.489	↑	↓
(-)-20-Acetoy-9-hydroxy-1,6,14-rhamnofolane-triene-3,13-dione	Lipids and lipid-like molecules	5.91	Neg	417.19	↑	↓
3alpha,7alpha,12alpha-Trihydroxy-24-methyl-5beta-cholest-23-en-26-oic acid	Lipids and lipid-like molecules	6.69	Pos	485.325	↑	↓
Portensterol	Lipids and lipid-like molecules	10.22	Pos	413.341	↑	↓
Phorbol 12-myristate 13-acetate	Lipids and lipid-like molecules	12.34	Neg	597.381	↑	↓
Tetrapedic acid A	Lipids and lipid-like molecules	12.37	Pos	367.282	↑	↓
PA(19:1(9Z)/0:0)	Lipids and lipid-like molecules	11.42	Neg	495.277	↑	↓
PG(6:0/6:0)	Lipids and lipid-like molecules	4.94	Neg	487.193	↑	↓
3-O-alpha-L-Rhamnopyranosyl-3-hydroxydecanoyl-3-hydroxydecanoic acid	Lipids and lipid-like molecules	11.33	Pos	505.335	↑	↓
Auriculoside	Lipids and lipid-like molecules	1.33	Neg	495.149	↓	↑
Cucurbitacin A	Lipids and lipid-like molecules	7.77	Neg	555.295	↑	↓
Clavulolactone I	Lipids and lipid-like molecules	5.08	Neg	417.19	↑	↓
PG(P-16:0/20:1(11Z))	Lipids and lipid-like molecules	9.67	Neg	805.561	↓	↑
PG(12:0/18:4(6Z,9Z,12Z,15Z))	Lipids and lipid-like molecules	8.04	Pos	709.406	↑	↓
PS(17:2(9Z,12Z)/0:0)	Lipids and lipid-like molecules	10.22	Neg	506.25	↑	↓
22:0-Glc-Sitosterol	Lipids and lipid-like molecules	11.54	Neg	943.757	↑	↓
2-Hydroxyestradiol-3-methyl ether	Lipids and lipid-like molecules	5.12	Neg	347.187	↑	↓
Jasmolin II	Lipids and lipid-like molecules	5.62	Neg	419.206	↑	↓
Phosphatidylserine	Lipids and lipid-like molecules	1.12	Neg	366.095	↓	↑
PG(22:4(7Z,10Z,13Z,16Z)/19:1(9Z))	Lipids and lipid-like molecules	10.36	Neg	819.556	↓	↑
17-Oxo-resolvin D1	Lipids and lipid-like molecules	5.28	Neg	419.206	↑	↓
PE(19:1(9Z)/0:0)	Lipids and lipid-like molecules	13.84	Pos	511.351	↓	↑
PE(22:5(4Z,7Z,10Z,13Z,16Z)/15:0)	Lipids and lipid-like molecules	15.15	Pos	769.547	↓	↑
Cervonyl carnitine	Lipids and lipid-like molecules	14.25	Pos	472.34	↓	↑
Uridine	Nucleosides, nucleotides, and analogues	1.12	Neg	243.062	↓	↑
Inosine	Nucleosides, nucleotides, and analogues	1.31	Pos	269.088	↓	↑
Guanosine	Nucleosides, nucleotides, and analogues	1.29	Pos	284.099	↓	↑
Vidarabine	Nucleosides, nucleotides, and analogues	1.27	Neg	312.096	↓	↑
8-Hydroxy-deoxyguanosine	Nucleosides, nucleotides, and analogues	1.28	Neg	282.085	↓	↑
Methionine sulfoxide	Organic acids and derivatives	0.74	Pos	166.053	↓	↑
Margaroylglycine	Organic acids and derivatives	11.04	Pos	350.267	↑	↓
N-(1-Deoxy-1-fructosyl)valine	Organic acids and derivatives	1.12	Pos	262.129	↑	↓
Aminoparathion	Organic acids and derivatives	1.14	Neg	306.058	↓	↑
Leupeptin	Organic acids and derivatives	13.93	Pos	465.257	↑	↓
Monohydroxyperhexiline	Organic oxygen compounds	12.51	Pos	294.279	↑	↓
3-Deoxy-D-glycero-D-galacto-2-nonulosonic acid	Organic oxygen compounds	0.82	Neg	267.074	↓	↑
(R)-2-Hydroxy-7,8-dimethoxy-2H-1,4-benzoxazin-3(4H)-one 2-glucoside	Organic oxygen compounds	1.3	Neg	432.113	↑	↓
Phosphoribosylformylglycinamidine	Organic oxygen compounds	1.33	Neg	625.125	↓	↑
Apiosylglucosyl 4-hydroxybenzoate	Organic oxygen compounds	0.82	Pos	450.162	↓	↑
Zizybeoside II	Organic oxygen compounds	2.24	Pos	595.224	↑	↓
(S)-Multifidol 2-[apiosyl-(1->6)-glucoside]	Organic oxygen compounds	0.77	Pos	487.179	↓	↑
3-Formyl-6-hydroxyindole	Organoheterocyclic compounds	4.11	Pos	162.055	↓	↑
Cytosine	Organoheterocyclic compounds	0.77	Pos	112.051	↓	↑
2-Hydroxyadenine	Organoheterocyclic compounds	1.29	Pos	152.057	↓	↑
Cyanuric acid	Organoheterocyclic compounds	1.3	Neg	257.028	↑	↓
Flupenthixol	Organoheterocyclic compounds	14.29	Neg	417.16	↑	↓
Ethyl propyl disulfide	Organosulfur compounds	1.31	Pos	137.046	↓	↑
Ferulic acid	Phenylpropanoids and polyketides	4.96	Neg	193.05	↓	↑
Hexadecyl ferulate	Phenylpropanoids and polyketides	12.12	Pos	441.298	↑	↓
Kaempferol 3-[2''-(6'''-coumaroylglucosyl)-rhamnoside] 7-glucoside	Phenylpropanoids and polyketides	7.99	Pos	885.242	↓	↑
4-Hydroxy-5,7,4'-trimethoxyflavan	Phenylpropanoids and polyketides	5.14	Neg	315.124	↓	↑
Integerrimine	Phenylpropanoids and polyketides	9.09	Neg	533.312	↑	↓
